# Supplementary material for: A Global Picture of Molecular Changes Associated to LPS Treatment in THP-1 Derived Human Macrophages by Fourier Transform Infrared Microspectroscopy
Source: Int J Mol Sci. 2022 Nov 3;23(21):13447. doi: 10.3390/ijms232113447 (PMC9656053; doi:10.3390/ijms232113447)
Supplement: Supplementary file 1 [file ijms-23-13447-s001.zip]

Archive with 1 entries (1 files):
- ijms-1983587-supplementary.pdf
